# Supplementary material for: Dietary palaeoecology of an Early Cretaceous armoured dinosaur (Ornithischia; Nodosauridae) based on floral analysis of stomach contents
Source: R Soc Open Sci. 2020 Jun 3;7(6):200305. doi: 10.1098/rsos.200305 (PMC7353971; doi:10.1098/rsos.200305)
Supplement: Appendix 2 [file rsos200305supp1.xlsx]

## Sheet: raw data slide 2
			transect number / image #
	sum all cells	% of plant total	1					2							3									4													5
category			2913	2915	2917	2919	2921	2924	2929	2931	2933	2935	2937	2939	2941	2944	2946	2950	2954	2956	2958	2960	2962	2970	2972	2974	2976	2978	2980	2982	2984	2986	2988	2990	2992	2994	2996	2998	3000	3002	3004	3005	3009	3010	3011	3012	3013	3014	3015
cuticle w stomata Type A (other)	37	0.00330694	4
cuticle w stomata Type B (gymnosperm ?cycad)	130.6	0.0116726
cuticle no-stomata Type 1	238	0.0212717									10					1	3
cuticle no-stomata Type 2	232.6	0.020789						1.5				3	4
cuticle Type 3	14.5	0.00129596
leaf epiderms w cellular material	171	0.0152834	6	12					18.5	5.5
leaf x-section no-thickened cells	422	0.037717															6.5
leaf x-section undifferentiated	592	0.052911	16	11	3.5			9	28								8
leaf x-section undifferentiated 'narrow'	37	0.00330694
leaf x-section thickened cells	246.5	0.0220314
clump of thickened cells	37.5	0.00335163
undiff. plant material (likely all leaf mesophyll)	7848.7	0.701491	35	22	40	10.5	2	23.5		42	17	23.5	6.5	1			6	58.5	12	1								23.5							22.5	5							9
wood (xylem tissue)	480.5	0.0429455		9					21	24								3																	5.5	19
isolated tracheids/xylem fragments	22.1	0.00197522									1
stem x-section round	40	0.00357507									12	10																								5
stem x-section square	149.5	0.0133618
stem x-section uncertain	78	0.00697138
stem longitudinal section	45	0.00402195
sporangia undifferentiated	122.1	0.0109129
sporangia type A	86.5	0.00773108			1
sporangia type B	57	0.00509447		1									1.5
sporangia type C	3	0.00026813
sporangia type D	16	0.00143003
sporangia type E	8.5	0.000759702
sporangia type F	0	0
dispersed trilete convex spores	2	0.000178753
?charcoal / blackened plant bits	71	0.00634574																																									4
proportion that is plant material	11188.6	0.126241	61	55	44.5	10.5	2	34	67.5	71.5	40	36.5	12	1	0	1	23.5	61.5	12	1	0	0	0	0	0	0	0	23.5	0	0	0	0	0	0	28	29	0	0	0	0	0	0	13	0	0	0	0	0	0
matrix / mineral	22463	0.253449	13	41	31.5	36.5	4	61	32.5	28.5	60	44.5	32.5			12	37.5	36	16	3.5		23					3	40.5							25.5								25					19	50
empty cells / no matrix or plant	6049.5	0.0682564	26	4	24	53	94						24	81.5	19.5								63.5	71							14			13	30.5	71	54	6.5							21			29	16
gastrolith	48928	0.552053						5				19	31.5	17.5	80.5	87	39	2.5	72	95.5	100	77	36.5	29	100	100	97	36	100	100	86	100	100	87	16		46	93.5	100	100	100	100	62	100	79	100	101	52	34
Total grid squares counted	88629.1	1	100	100	100	100	100	100	100	100	100	100	100	100	100	100	100	100	100	100	100	100	100	100	100	100	100	100	100	100	100	100	100	100	100	100	100	100	100	100	100	100	100	100	100	100	101	100	100
[truncated: 841 more columns]

## Sheet: slide 4
			transect number / Field of view #
	sum all cells	% of plant total	1																								2		3			4										5
category			1	2	3	4	5	6	7	8	9	10	11	12	13	14	15	16	17	18	19	20	21	22	23	24	1	2	1	2	3	1	2	3	4	5	6	7	8	9	10	1	2	3	4	5	6	7	8
cuticle w stomata Type A (other)	5	0.00138735																														2
cuticle w stomata Type B (gymnosperm ?cycad)	0.5	0.000138735
cuticle no-stomata Type 1	29	0.00804661			2				7																			2
cuticle no-stomata Type 2	13.5	0.00374584			1	3																2.5
cuticle Type 3	0	0
leaf epiderms w cellular material	64.5	0.0178968							13																			7
leaf x-section no-thickened cells	55	0.0152608				6	5	2.5										4																															7
leaf x-section undifferentiated	54.5	0.0151221																															10	5
leaf x-section undifferentiated 'narrow'	3	0.000832408																																	3
leaf x-section thickened cells	18	0.00499445
clump of thickened cells	16.5	0.00457825	1																																					6.5			1	1
undiff. plant material (likely all leaf mesophyll)	2997	0.831576	12	34	20	13	13	21		1	11	14	13	5	2.5	33	19	45	24	10.5	7.5	10.5	7	25	7	3	13	7.5	10	23	1	41	32	76.5	23	2	13.5	10	46	9	17	35.5	33	14.5	7	15	7	2.5	30.5
wood (xylem tissue)	154.5	0.042869		6																																										7	6
isolated tracheids/xylem fragments	14	0.00388457																																			3						9
stem x-section round	6	0.00166482
stem x-section square	0	0
stem x-section uncertain	35	0.00971143																														6	29
stem longitudinal section	112	0.0310766			7	57	11																												29							8
sporangia undifferentiated	10.5	0.00291343					4														2.5
sporangia type A	10	0.00277469																															6								2
sporangia type B	1.5	0.000416204
sporangia type C	0	0
sporangia type D	0	0
sporangia type E	0	0
sporangia type F
dispersed trilete convex spores	0	0
?charcoal / blackened plant bits	4	0.00110988
plant material count	3604	1
Total grid squares counted	11560
[truncated: 82 more columns]

## Sheet: slide 5
			transect number / Field of view #
	sum all cells	% of plant total	1														2								3											4
category			1	2	3	4	5	6	7	8	9	10	11	12	13	14	1	2	3	4	5	6	7	8	1	2	3	4	5	6	7	8	9	10	11	1	2	3	4	5	6	7	8	9	10	11	12	13	14
cuticle w stomata Type A (other)	33	0.015919
cuticle w stomata Type B (gymnosperm ?cycad)	10.5	0.00506512						2																																								1.5
cuticle no-stomata Type 1	37.5	0.0180897																																0.5														7.5	1.5
cuticle no-stomata Type 2	14	0.0067535																												0.5				1
cuticle Type 3	0	0
leaf epiderms w cellular material	54.5	0.0262904																																														37.5
leaf x-section no-thickened cells	161.5	0.0779064				6.5		11			34.5	23																																			13	5
leaf x-section undifferentiated	25.5	0.012301																														8
leaf x-section undifferentiated 'narrow'	83.5	0.0402798																4	4.5			9	8
leaf x-section thickened cells	12	0.00578871
clump of thickened cells	16	0.00771828		2																				2						4				1			2								0.5
undiff. plant material (likely all leaf mesophyll)	1261	0.608297	2.5	7.5	9	17	14	17.5	8	9	4.5	11.5	26	1.5	12.5	17	2	17	4	2	12	14	11.5	0.5	13.5	2	6	11.5	7	10	51.5	22	26.5	17	9	2	15.5	45	12	10.5	9.5	14	2	1.5	7	11	3		17.5
wood (xylem tissue)	58	0.0279788
isolated tracheids/xylem fragments	7	0.00337675					6
stem x-section round	55	0.0265316
stem x-section square	0	0
stem x-section uncertain	0	0
stem longitudinal section	39.5	0.0190545															3
sporangia undifferentiated	37.5	0.0180897		2			4								1		1	3.5									1				1																		1
sporangia type A	33	0.015919
sporangia type B	32.5	0.0156778		2						3.5								2																									5.5
sporangia type C	1	0.000482393
sporangia type D	1.5	0.000723589
sporangia type E	0	0
sporangia type F	5.5	0.00265316																																			4
dispersed trilete convex spores	0	0
?charcoal / blackened plant bits	93.5	0.0451037					1			25								1.5										8		12.5														1		1	3	8.5
plant material count	2073	1
Total grid squares counted	9300
[truncated: 81 more columns]

## Sheet: slide 6
			transect number / Field of view #
	sum all cells	% of plant total	1													2		3														4								5								6
category			1	2	3	4	5	6	7	8	9	10	11	12	13	1	2	1	2	3	4	5	6	7	8	9	10	11	12	13	14	1	2	3	4	5	6	7	8	1	2	3	4	5	6	7	8	1	2
cuticle w stomata Type A (other; likely fern)	4	0.00259994					1	1		0.5																																							1
cuticle w stomata Type B (gymnosperm ?cycad)	3.5	0.00227494											1	2.5
cuticle no-stomata Type 1	12	0.00779981								2			4															4																					1
cuticle no-stomata Type 2	29.5	0.0191745					3	1						2			1.5								2.5									2												5		1
cuticle Type 3	0	0
leaf epiderms w cellular material	57	0.0370491					28	16
leaf x-section no-thickened cells	31.5	0.0204745
leaf x-section undifferentiated	30	0.0194995								26	4
leaf x-section undifferentiated 'narrow'	20	0.0129997
leaf x-section thickened cells	9.5	0.00617485												3
clump of thickened cells	21.5	0.0139747										2																											1				0.5			15
undiff. plant material (likely all leaf mesophyll)	1070.5	0.695808	4	2	15.5	10	8	6.5	9	15	22	19.5	23	22.5	5	25.5	4	9.5		3.5	3	5	1	1	2	5	9	2	3	9.5	2	1	3	3	6.5	13	36	22	23	4	13.5	8	13	4	8	31	13	7	24.5
wood (xylem tissue)	21	0.0136497																		7
isolated tracheids/xylem fragments	0.5	0.000324992
stem x-section round	0	0
stem x-section square	0	0
stem x-section uncertain	0	0
stem longitudinal section	0	0
sporangia undifferentiated	76	0.0493988				2.5		3		2	3.5	1	3	3	2		2	2	1			3	2	2														2								4		0.5
sporangia type A	6.5	0.00422489											2																																				2
sporangia type B	15	0.00974976										1																				5															1
sporangia type C	2	0.00129997												2
sporangia type D	7	0.00454989
sporangia type E	1	0.000649984										1
sporangia type F	0	0
dispersed trilete convex spores	0	0
?charcoal / blackened plant bits	120.5	0.078323									3	1.5	6.5	9.5							13.5				2.5											1.5										4			4
plant material count	1538.5	1
Total grid squares counted	7970
[truncated: 63 more columns]

## Sheet: slide 7
			transect number / Field of view #
	sum all cells	% of plant total	1									2	3				4																		5														6
category			1	2	3	4	5	6	7	8	9	empty	1	2	3	4	1	2	3	4	5	6	7	8	9	10	11	12	13	14	15	16	17	18	1	2	3	4	5	6	7	8	9	10	11	12	13	14	1
cuticle w stomata Type A (other; likely fern)	1	0.000933707																																	1
cuticle w stomata Type B (gymnosperm ?cycad)	30.5	0.0284781																																			2								9
cuticle no-stomata Type 1	25.5	0.0238095													2.5							1													1	1	5		0.5
cuticle no-stomata Type 2	4.5	0.00420168													1
cuticle Type 3	0	0
leaf epiderms w cellular material	0	0
leaf x-section no-thickened cells	0	0
leaf x-section undifferentiated	30	0.0280112																																					18
leaf x-section undifferentiated 'narrow'	0	0
leaf x-section thickened cells	15	0.0140056																													2	9	4
clump of thickened cells	6	0.00560224																																								3		1		1.5
undiff. plant material (likely all leaf mesophyll)	644.5	0.601774	3.5	2	7.5	6	9		1.5	1	14		1.5	20.5	17.5	2.5	2.5	8.5	7.5	10	6	6.5	6.5	5	5	1	3	2	2	2	3	3	6	13.5	5	13	16.5	1	3.5		3	4	7	1	5	1	3	1	1
wood (xylem tissue)	44	0.0410831													15							6							3	7											2
isolated tracheids/xylem fragments	1	0.000933707
stem x-section round	30	0.0280112
stem x-section square	0	0
stem x-section uncertain	0	0
stem longitudinal section	12	0.0112045																																												12
sporangia undifferentiated	34	0.031746		1.5		1																	2												1.5			2			2								2
sporangia type A	0	0
sporangia type B	18	0.0168067
sporangia type C	10.5	0.00980392																																	9.5	1
sporangia type D	0	0
sporangia type E	0	0
sporangia type F																						2
dispersed trilete convex spores	0	0
?charcoal / blackened plant bits	164.5	0.153595		5.5	1			2		5	1		16						8			2.5	1				4		1.5	6				1						19.5	33				1	1
plant material count	1071	1
Total grid squares counted	6160
[truncated: 46 more columns]

## Sheet: analysis
slide 2
cuticle w stomata Type A (other)	0.00330694				cuticle	0.0583362
cuticle w stomata Type B (gymnosperm ?cycad)	0.0116726				leaf epiderms w cellular material	0.0152834
cuticle no-stomata Type 1	0.0212717				leaf x-section	0.119318
cuticle no-stomata Type 2	0.020789				sporangia	0.0263751
cuticle Type 3	0.00129596	0.0583362			undiff. plant material (likely all leaf mesophyll)	0.701491	0.920803
leaf epiderms w cellular material	0.0152834				wood	0.0449207
leaf x-section no-thickened cells	0.037717				stem x-section	0.0279302	0.0728509
leaf x-section undifferentiated	0.052911				?charcoal / blackened plant bits	0.00634574
leaf x-section undifferentiated 'narrow'	0.00330694					1
leaf x-section thickened cells	0.0220314
clump of thickened cells	0.00335163	0.119318	0.0370556	cycad?	0.0402427
undiff. plant material (likely all leaf mesophyll)	0.701491	0.894428
wood (xylem tissue)	0.0429455
isolated tracheids/xylem fragments	0.00197522	0.0449207
stem x-section round	0.00357507
stem x-section square	0.0133618
stem x-section uncertain	0.00697138
stem longitudinal section	0.00402195	0.0279302
sporangia undifferentiated	0.0109129
sporangia type A	0.00773108
sporangia type B	0.00509447
sporangia type C	0.00026813
sporangia type D	0.00143003
sporangia type E	0.000759702
sporangia type F	0
dispersed trilete convex spores	0.000178753	0.0263751
?charcoal / blackened plant bits	0.00634574
	1
slide 4
cuticle w stomata Type A (other)	0.00138735				cuticle	0.0133185
cuticle w stomata Type B (gymnosperm ?cycad)	0.000138735				leaf epiderms w cellular material	0.0178968
cuticle no-stomata Type 1	0.00804661				leaf x-section	0.040788
cuticle no-stomata Type 2	0.00374584				sporangia	0.00610433
cuticle Type 3	0	0.0133185			undiff. plant material (likely all leaf mesophyll)	0.831576	0.909684
leaf epiderms w cellular material	0.0178968				wood	0.0467536
leaf x-section no-thickened cells	0.0152608				stem x-section	0.0424528	0.0892064
leaf x-section undifferentiated	0.0151221				?charcoal / blackened plant bits	0.00110988
leaf x-section undifferentiated 'narrow'	0.000832408					1
leaf x-section thickened cells	0.00499445
clump of thickened cells	0.00457825	0.040788	0.00971143	cycad?	0.0106756
undiff. plant material (likely all leaf mesophyll)	0.831576	0.903579
wood (xylem tissue)	0.042869
isolated tracheids/xylem fragments	0.00388457	0.0467536
stem x-section round	0.00166482
stem x-section square	0
stem x-section uncertain	0.00971143
stem longitudinal section	0.0310766	0.0424528
sporangia undifferentiated	0.00291343
sporangia type A	0.00277469
sporangia type B	0.000416204
sporangia type C	0
sporangia type D	0
sporangia type E	0
sporangia type F	0
dispersed trilete convex spores	0	0.00610433
?charcoal / blackened plant bits	0.00110988
	1
slide 5
cuticle w stomata Type A (other)	0.015919				cuticle	0.0458273
cuticle w stomata Type B (gymnosperm ?cycad)	0.00506512				leaf epiderms w cellular material	0.0262904
cuticle no-stomata Type 1	0.0180897				leaf x-section	0.143994
cuticle no-stomata Type 2	0.0067535				sporangia	0.0535456
cuticle Type 3	0	0.0458273			undiff. plant material (likely all leaf mesophyll)	0.608297	0.877955
leaf epiderms w cellular material	0.0262904				wood	0.0313555
leaf x-section no-thickened cells	0.0779064				stem x-section	0.0455861	0.0769416
leaf x-section undifferentiated	0.012301				?charcoal / blackened plant bits	0.0451037
leaf x-section undifferentiated 'narrow'	0.0402798					1
leaf x-section thickened cells	0.00578871
clump of thickened cells	0.00771828	0.143994	0.0185721	cycad?	0.0211538
undiff. plant material (likely all leaf mesophyll)	0.608297	0.824409
wood (xylem tissue)	0.0279788
isolated tracheids/xylem fragments	0.00337675	0.0313555
stem x-section round	0.0265316
stem x-section square	0
stem x-section uncertain	0
stem longitudinal section	0.0190545	0.0455861
sporangia undifferentiated	0.0180897
sporangia type A	0.015919
sporangia type B	0.0156778
sporangia type C	0.000482393
sporangia type D	0.000723589
sporangia type E	0
sporangia type F	0.00265316
dispersed trilete convex spores	0	0.0535456
?charcoal / blackened plant bits	0.0451037
	1
slide 6
cuticle w stomata Type A (other)	0.00259994				cuticle	0.0318492
cuticle w stomata Type B (gymnosperm ?cycad)	0.00227494				leaf epiderms w cellular material	0.0370491
cuticle no-stomata Type 1	0.00779981				leaf x-section	0.0731232
cuticle no-stomata Type 2	0.0191745				sporangia	0.0698733
cuticle Type 3	0	0.0318492			undiff. plant material (likely all leaf mesophyll)	0.695808	0.907702
leaf epiderms w cellular material	0.0370491				wood	0.0139747
leaf x-section no-thickened cells	0.0204745				stem x-section	0	0.0139747
leaf x-section undifferentiated	0.0194995				?charcoal / blackened plant bits	0.078323
leaf x-section undifferentiated 'narrow'	0.0129997					1
leaf x-section thickened cells	0.00617485
clump of thickened cells	0.0139747	0.0731232	0.0224244	cycad?	0.0247046
undiff. plant material (likely all leaf mesophyll)	0.695808	0.837829
wood (xylem tissue)	0.0136497
isolated tracheids/xylem fragments	0.000324992	0.0139747
stem x-section round	0
stem x-section square	0
stem x-section uncertain	0
stem longitudinal section	0	0
sporangia undifferentiated	0.0493988
sporangia type A	0.00422489
sporangia type B	0.00974976
sporangia type C	0.00129997
sporangia type D	0.00454989
sporangia type E	0.000649984
sporangia type F	0
dispersed trilete convex spores	0	0.0698733
?charcoal / blackened plant bits	0.078323
	1

## Sheet: combined data
	slide 2	slide 4	slide 5	slide 6	slide 7	mean
cuticle w stomata Type A (other)	0.00330694	0.00138735	0.015919	0.00259994	0.000933707	0.00482938				cuticle	0.0413508
cuticle w stomata Type B (gymnosperm ?cycad)	0.0116726	0.000138735	0.00506512	0.00227494	0.0284781	0.00952589				leaf epiderms w cellular material	0.0193039
cuticle no-stomata Type 1	0.0212717	0.00804661	0.0180897	0.00779981	0.0238095	0.0158035				leaf x-section	0.0849685
cuticle no-stomata Type 2	0.020789	0.00374584	0.0067535	0.0191745	0.00420168	0.0109329				sporangia	0.042851
cuticle Type 3	0.00129596	0	0	0	0	0.000259192	0.0413508			undiff. plant material (likely all leaf mesophyll)	0.687789	0.876263
leaf epiderms w cellular material	0.0152834	0.0178968	0.0262904	0.0370491	0	0.0193039				wood	0.0358043
leaf x-section no-thickened cells	0.037717	0.0152608	0.0779064	0.0204745	0	0.0302717				stem x-section	0.031037	0.0668412
leaf x-section undifferentiated	0.052911	0.0151221	0.012301	0.0194995	0.0280112	0.025569				?charcoal / blackened plant bits	0.0568954
leaf x-section undifferentiated 'narrow'	0.00330694	0.000832408	0.0402798	0.0129997	0	0.0114838					1
leaf x-section thickened cells	0.0220314	0.00499445	0.00578871	0.00617485	0.0140056	0.010599
clump of thickened cells	0.00335163	0.00457825	0.00771828	0.0139747	0.00560224	0.00704501	0.0849685	0.0271699	cycad?	0.0310065
undiff. plant material (likely all leaf mesophyll)	0.701491	0.831576	0.608297	0.695808	0.601774	0.687789	0.833412
wood (xylem tissue)	0.0429455	0.042869	0.0279788	0.0136497	0.0410831	0.0337052
isolated tracheids/xylem fragments	0.00197522	0.00388457	0.00337675	0.000324992	0.000933707	0.00209905	0.0358043
stem x-section round	0.00357507	0.00166482	0.0265316	0	0.0280112	0.0119565
stem x-section square	0.0133618	0	0	0	0	0.00267236
stem x-section uncertain	0.00697138	0.00971143	0	0	0	0.00333656
stem longitudinal section	0.00402195	0.0310766	0.0190545	0	0.0112045	0.0130715	0.031037
sporangia undifferentiated	0.0109129	0.00291343	0.0180897	0.0493988	0.031746	0.0226122
sporangia type A	0.00773108	0.00277469	0.015919	0.00422489	0	0.00612993
sporangia type B	0.00509447	0.000416204	0.0156778	0.00974976	0.0168067	0.00954898
sporangia type C	0.00026813	0	0.000482393	0.00129997	0.00980392	0.00237088
sporangia type D	0.00143003	0	0.000723589	0.00454989	0	0.0013407
sporangia type E	0.000759702	0	0	0.000649984	0	0.000281937
sporangia type F	0	0	0.00265316	0	0	0.000530632
dispersed trilete convex spores	0.000178753	0	0	0	0	3.57507e-05	0.042851
?charcoal / blackened plant bits	0.00634574	0.00110988	0.0451037	0.078323	0.153595	0.0568954
	1	1	1	1	1	1
number of grid squares	88629.1	11560	9300	7970	6160	123619
